# Supplementary material for: The Core Concepts, Competencies, and Grand Challenges of Comparative Vertebrate Anatomy and Morphology
Source: Integr Org Biol. 2022 Jul 30;4(1):obac019. doi: 10.1093/iob/obac019 (PMC9338813; doi:10.1093/iob/obac019)
Supplement: obac019_Supplemental_Files [file obac019_supplemental_files.zip]

Archive with 3 entries (3 files):
- Danos_Staab_Whitenack_2022_Supplement1.docx
- Danos_Staab_Whitenack_2022_Supplement2.docx
- Danos_Staab_Whitenack_2022_FigureTableCaptions.docx
